# Supplementary material for: AllerTOP - a server for in silico prediction of allergens
Source: BMC Bioinformatics. 2013 Apr 17;14(Suppl 6):S4. doi: 10.1186/1471-2105-14-S6-S4 (PMC3633022; doi:10.1186/1471-2105-14-S6-S4)
Supplement: Additional file 1 — Excel file. [file 1471-2105-14-S6-S4-S1.xls]

## Sheet: features_all
feature	allergens	non-allergens
Number of residues:
<100	250	368
100-200	995	563
200-300	465	341
300-400	243	367
400-500	93	239
500-600	91	160
600-700	31	41
700-800	17	50
800-900	14	16
900-1000	0	10
	11	55
	2210	2210
Molecular weight, g/mol:
<1000	6	1
10000-20000	974	490
1000-10000	218	297
20000-30000	392	406
30000-40000	278	287
40000-50000	130	281
50000-60000	106	175
60000-70000	45	108
70000-80000	20	44
80000-90000	22	40
90000-100000	2	16
>100000	17	65
	2210	2210
Extinction coefficient,M-1cm-1:
<1000	88	68
10000-20000	567	360
1000-10000	707	344
20000-30000	212	321
30000-40000	183	329
40000-50000	201	173
50000-60000	89	142
60000-70000	52	108
70000-80000	35	99
80000-90000	9	56
90000-100000	9	55
>100000	58	155
	2210	2210
Iso-electric point:
<1	0	0
1-2	0	0
2-3	6	1
3-4	59	28
4-5	585	268
5-6	596	433
6-7	257	388
7-8	209	212
8-9	260	306
9-10	197	336
10-11	35	149
11-12	5	71
12-13	1	16
>13	0	2
	2210	2210
Net charge at pH 7:
<-50	0	5
-50--40	6	5
-40--30	16	9
-30--20	84	33
-20--10	200	181
-10-0	1178	870
0-10	622	791
10-20	92	178
20-30	6	98
30-40	0	28
40-50	4	7
>50	2	5
	2210	2210
Estimated water solubility:
poor	813	922
good	1397	1288
	2210	2210
amino acids percentage:
A	8.93561	6.87252
R	3.45612	5.07043
N	4.42122	4.2781
D	5.64332	4.69432
C	2.4185	1.78226
Q	4.72267	3.40552
E	6.70015	5.47723
G	7.95017	6.96106
H	2.03532	2.43059
I	5.51305	6.1184
L	7.42178	9.62658
K	7.05625	5.94706
M	1.98949	2.85261
F	3.76832	4.99411
P	4.97768	4.96474
S	6.3097	7.52775
T	5.59103	5.43593
W	0.957586	1.52382
Y	3.39569	3.42003
V	6.73635	6.61693
